# Supplementary material for: Machine learning and artificial intelligence in liquid biopsy-based early detection of pancreatic cancer: a scoping review
Source: BJC Rep. 2026 May 21;4:26. doi: 10.1038/s44276-026-00232-y (PMC13195041; doi:10.1038/s44276-026-00232-y)
Supplement: Supplementary file 2 — Supplement 2 [file 44276_2026_232_MOESM2_ESM.xlsx]

## Sheet: Sheet1
DOI	Author	Publication Year	Sample type	Cohort size	Biomarker type	Performance Metrics (Model #1)	Performance Metrics (Model #2)	Performance Metrics (Model #3)	Performance Metrics (Model #4)	Performance Metrics (Model #5)	Performance Metrics (Model #6)
10.7150/thno.44053	Cheng et al. (2020)	2020	Blood	PDAC (n = 32)	Circulating hybrid cells
10.1158/1078-0432.CCR-19-3313	Yang et al. (2020)	2020	Blood	PDAC (n = 89), non-disease control (n = 115)	Extracellular vesicular mRNA and miRNA, ccfDNA, CA19-9, mutant KRAS allele	biomarker: CA19-9 accuracy: 84% panel: EV-CK18 mRNA, EV-CD63 mRNA, EV-miR.409, ccfDNA concentration, and CA19–9 (testing set) AUC: 0.95, accuracy: 92%, sensitivity: 88%
10.3389/fgene.2021.651610	Yuan et al. (2021)	2021	Serum	PDAC (n = 115), non-disease control (n = 2759)	Extracellular miRNA	SVM accuracy: 99.3%	RF accuracy: 96.1%	kNN accuracy: 97.6%	decision tree accuracy: 95.5%
10.1053/j.gastro.2022.06.090	Nakamura et al. (2022)	2022	Plasma, Serum	PDAC (n = 168), non-disease controls (n = 124)	Exosomal miRNA and cell-free miRNA	panel: combined cf- and exo-miRNA (testing set) AUC: 0.92, sensitivity: 87%, specificity: 88%
10.1021/acs.analchem.1c04762	Zheng et al. (2022)	2022	Blood	PDAC (n = 57), breast cancer (n = 79), non-disease controls (n = 84)	Exosomes	SVM accuracy: 67.3%	Exo-ANN accuracy: 80.0%	kNN accuracy: 67.3%	decision tree accuracy: 63.6%	logistic regression accuracy: 65.5%
10.1002/adma.202304102	Genco et al. (2023)	2023	Pancreatic cyst tissue and fluid, blood	Pancreatic precursor lesions (n = 47)	KRASmut DNA, MUC1, and CD55	SiMBIT (mucinous) sensitivity: 1.00 (high-grade mucinous = 1.00) specificity: 0.96 (high-grade mucinous = 1.00)
10.1016/j.eclinm.2024.102936	Baba et al. (2024)	2024	Urine	PDAC (n =153), non-disease controls (n = 309)	Extracellular vesicle miRNA	overall sensitivity: 93.9%
10.1186/s12943-024-01943-x	Hartwig et al. (2024)	2024	Plasma	PDAC (n = 40), chronic pancreatitis (n = 30), IPMN (n = 7), non-malignant controls (n = 26), healthy controls (n = 12)	ccfDNA	AUC: 0.88, sensitivity = 0.92, specificity = 0.84
10.1038/s41416-023-02488-4	Shi et al. (2024)	2024	Serum, pancreatic and para-cancerous (healthy) tissue	PDAC (n = 24), IPMN (n = 1), NET (n = 1)	miRNA	random forest: accuracy: 94.4%	classified regression tree: accuracy: 84.9%	support vector machine: accuracy: 82.3%	logistic regression: accuracy: 83.3%
10.1111/cas.16365	Ito et al. (2024)	2024	Bile	CCA (n = 17), AC (n = 3), PDAC (n = 2), IPMN (n = 1), insulinoma (n = 1)	cfDNA	random forest: Performance metrics not directly reported
10.1016/j.bios.2024.116411	Zhu et al. (2024)	2024	Portal venous blood	PDAC (n = 39)	Circulating tumor cells	full connect neural network accuracy: 47.1% (CA19-9), 70.1% (PBCTC), 80.9% (PVCTC). accuracy of three combined: (87.1%)
10.1002/1878-0261.13643	Zhao et al. (2024)	2024	Blood, PDAC tissue and para-cancerous tissue	PDAC (n = 262), healthy controls (n = 216)	ccfDNA	AUC = 0.958, sensitivity = 80.9%, specificity = 97.9%
10.1002/smll.202502763	Xu et al. (2025)	2025	Plasma	PDAC (n = 20), pancreatitis (n = 20), healthy controls (n = 20)	Exosomal protein markers GPC1, MUC1, EGFR, and EphA2	LDA (Exo-signature) AUC: 0.9888 (pancreatic cancer) AUC: 0.9188 (pancreatitis) AUC: 0.9713 (healthy controls)
10.1186/s12885-025-14124-w	Lee et al. (2025)	2025	Blood	PDAC (n = 417), non-disease controls (n = 1087)	15 mRNAs (CCL5, CCR5, CLEC7A, CXCL8, CXCR2, CXCR4, FOXP3, IFNA1, IFNL1, PTGES, PTGES2, PTGS2, SLC27A2, TNF, and VEGFA)	SVM with 15 markers (HELP-15) AUC = 0.956, sensitivity = 82.4%, specificity = 93.6%	CA19-9 alone AUC = 0.927, sensitivity = 76.5%, specificity = 99.5%
10.1016/j.compbiomed.2025.109997	Shelly, Sivakumari (2025)	2025	Urine	PDAC (n = 199), benign (chronic pancreatitis/benign pancreatic cysts) (n = 208), healthy controls (n = 183)	Creatinine, LYVE1, REG1B, and TFF1	Method 1: Bagged trees validation accuracy 99.8%, test accuracy 99.1% Testing AUC = 1	Method 2: Optimized tree model accuracy 99.1% Healthy: Testing AUC = 0.9861 Benign: Testing AUC = 0.9934 PDAC: Testing AUC = 1	MLP Network Accuracy: 70%, AUC = 0.80	RF Accuracy: 75%, AUC = 0.89	1D CNN Accuracy: 99%, AUC = 0.93	1DCNN-LSTM Accuracy: 97%, AUC = 0.99
10.1186/s12951-025-03527-3	Greenberg et al. (2025)	2025	Plasma	PDAC (n = 6), healthy controls (n = 5)	Extracellular vesicle marker ATP6V0b	LDA AUC = 0.88	LASSO AUC = 0.88	RF AUC = 0.86
10.1186/s13040-025-00439-8	Eledkawy, Hamza, El-Metwally (2025)	2025	Plasma	PDAC (n = 93), normal controls (n = 812)	cfDNA/ctDNA	Pancreas vs other cancers (6th layer) 100% accuracy, specificity and 1.0 AUC
10.3389/fonc.2025.1540195	Angelioudaki et al. (2025)	2025	Blood	PDAC (n = 72), NET (n = 12), benign pancreatic lesions (n = 16), age-matched non-cancer patients (n = 26)	Extracellular vesicles	First use case: benign lesions, exocrine, or endocrine neoplasms LR: Accuracy = 0.77 RF: Accuracy = 0.96 SVM: Accuracy = 0.90 XGBoost: Accuracy = 0.94	Second use case: non-oncological patients vs patients with exocrine tumors or endocrine neoplasms LR: Accuracy = 0.82 RF: Accuracy = 0.93 SVM: Accuracy = 0.86 XGBoost: Accuracy = 0.93
